# Supplementary material for: A Novel Triple Reassortment H3N8 Avian Influenza Virus: Characteristics, Pathogenicity, and Transmissibility
Source: Transbound Emerg Dis. 2023 Jun 30;2023:6453969. doi: 10.1155/2023/6453969 (PMC12017217; doi:10.1155/2023/6453969)
Supplement: Supplementary 2 — NCBI or GISAID accession numbers of all strains used in the phylogenetic analysis. [file 6453969.f2.txt]

////HA////
Subtype	NCBI accession number																										
H3N2	EU127500	KX509798	JN247619	MG386676	KX571008	KR154329	KF322105	JX414239	JX101385	KX571042	KX571027	KX571016	KX570970	KX570961	KX571026	KF826947	KJ013190	KF155145	KF042260								
	KY415635	KT022237	KM222548	KJ917390	EU301238	AB829334	MN148504	JX101401	GU433353	MF173138	MF173382	MG309810	JF714153	MK806575	MN586234	MH266336	MZ441117	MK119983									
	KC261669	KT022301	KX121214	KT022355	KM222556	KP714429	JX175253	MG021165	KU158892	KP765950	KP765934	JN087184	KJ439850	FJ802401	AB781669	AB277754	MN443576	OL370551	MN530500	KX121206	MH560271	LC053468	KX121270	JX308801	JN003630	LC028084	LC028084
	CY110759	CY121448	CY121060	EU620747	KM208569	KM208532	CY125691	CY125689	CY125687	KM208505	CY088483	KJ567654	KJ567656	EU620771	EU604298	OM648254	MG984537	MG984177									
	DQ415323	DQ415319	CY105334	CY105886	CY105878	CY105870	CY105838	CY105822	CY259831	CY266351	CY259007	CY255497	CY107090	CY107098													
	MF801467	MG784989	MG784987	CY107035	KU229904	KY357914	KJ154131	KF277766	JX494706	KM061010	KM061018	JX422275	CY116624	CY107066	CY107020	KP892976	KM110062	KC859118	KF772967	KF680055	KM028455	KM027919	MT077057	MT077031			
H3N3	MK648248	MK237240	CY102776	CY102048	CY140687	JX051229	AB292410	MG386182	KJ439851	JN087072	CY097167	LC349311	LC496148														
	AY619977	AY619961	AY619969																								
H3N6	AB292660	CY102916	CY235037	LC496128	CY207022	CY064041	CY205163	CY205115	CY149332	CY178454	CY077230	CY133340	KX121254	KM186122	KC261677												
	MT375535	MF682840	KY635661	KY415614	KP287032	KJ439854	KJ161966	AB739021	MT020214	MN700143	LC496152	LC053484	CY043044	KR919740	CY079267												
	LC339731	LC339881	LC028363																								
H3N8	KX570984	KM359816	KM359808	MH018582	AB537183	MF173308	HQ917679	MF173189	MF173285	KF806985	MT395360	KF317697	KP202378	JN222935	JX844146												
	KP693700	KX815377	KX815375	KR351209	KC986390	MK215822	MK215821	JQ265982	EU794503	EU794543	MW264992	MT395356	MT227130	MH346821	MF173262												
	MG132047	KJ764713	FJ877137	KP765900	CY134206	MH487492	KJ907543	JN087144	AB537477	AB537469	MN473210	KY130993	KY130528	HM060000	KU158890												
	KU158888	KJ439857	CY146628	GU186466	OL369940	OL539645	OL539368	OL467044	MN988302	MT020270	CY079259	LC367522	LC339523	LC121316	LC028186												
	FJ200415	FJ200423																									
																											
GISAID	"EPI_ISL_12703722, 12951098, 12950567, "																										
	"12950247, 12949914, 12949277, 12947104, 12946882, "																										
	"12946278, 12945954, 12945655, 12945224, 12944913, "																										
	"12944402, 12943865, 12935439"																										

////NA////																										
Subtype	NCBI accession number																																
H2N8	GQ415322	KY415716	CY102262																														
H3N8	KJ764720	KP766082	CY134208	JN029559	JN087274	MT272375	MN530651	KY130869	HM193663	KU158904	KU158903	KU158902	KF357810	AB778270	KF667686	CY146630	KC541696	OL539647	OL370497	OL467054	MT020280	MH991797	CY080241	CY048833	CY040968	LC050577	LC028186	LC332525	LC121334				
H3N8	GU045765	KX571048	KM359834	KM359833	HQ993103	HQ993104	HQ237983	MF173178	MF173299	MF173254	CY067392																						
H3N8	KF806987	JX844148	MG586831	MG586827	MG586828	CY075852	KR351211	KT867256	KF309035	EU794577	MH135225	EU794505	EU794545	MT227131	MF173246	MF173198	MF173237	MG132049	FJ200424	FJ200416	MH346835												
H3N8FJ200424	FJ200416																															
H4N8	CY094857	CY097544	CY205551	CY204283	CY205197	CY149598	CY134063	KC683705	JX151009	KY785674	KY785668	MG599648	KY828780	KY013710	KY463832	KU160805	KU160853	KU160957	KU161077	MN988328	KX160097	MN430968											
H5N8	LC701529	MT027088	KP739415	KP739407	MK931423	KU201794	KU201762	KR233692	MK190703	MH998503	CY203727	KP732686	KP732685	CY134103	KT936686	KT936687	MF926479	MF926455	KT221084	KT221076	KU646943	KP101006	KJ508950	KJ476674	OM373264	OM373312	MW357313	OL467338	MN875540	MN875527	MN875518	MH165774	KY393306
H6N8	OK342191	MW492919	AM706356	MN431028	CY149518	CY132707	CY120645	EU182322	KT266944	KX949430	KM244070	CY109612	CY109636	HM144726	MW099406	MT818842	MN653489	MH134847	MW492921	MW492921	MN431031												
H7N8	KY684353	CY132511	AB303079	MH458924	KY777630	KF259686	JX444845	MK928214																									
H8N8	CY098526	KY130562																															
H9N8	KF768208	AB769137	DQ885993																														
H10N8	MH453823	CY190725	KY402021	KP861989	KP862005	KP862021	KJ406554	KP862045	JQ924787	OM373272	MG366526	MH501090	AB430753	KP287465	KP285711	OM373312	OM373304	LC367388	MK628049														
H11N8	CY190733	MH547060	CY043882	CY184097																													
																																	
GISAID	"EPI_ISL_12703722, 12951098, 12950567, "																																
	"12950247, 12949914, 12949277, 12947104, 12946882, "																																
	"12946278, 12945954, 12945655, 12945224, 12944913, "																																
	"12944402, 12943865, 12935439"																																

////PB1////																																
Subtype	NCBI accession number							
H1N2	KY604969	AGN49413						
H1N3	KY971224	QYL75259						
H2N1	UEF71961	AKF35020	AHN00452					
H2N3	MN988343	MK979225	MK928175	KC899741				
H2N5	UEF71985	QYL75283	UEM44250					
H3N1	MN435593	MN006987	OL539650					
H3N5	CY149651	CY103069	CY079282	CY241296				
H3N6	MT375532	OL514129	MW547546	MW487358	MT421736	KX121267	CY205146	
H3N8	CY040963	KU158939	CY039847	CY039815	CY039799	CY035804	EU492488	CY032717
H4N2	OL370604	MN911290	MW873344	MH130191	MK237052	LC415031		
H4N6	OL371210	OL370506	OL371188	MK453354	OL539618	MW188618		
H4N8	KX351755	CY097545	KC683700	CY134068	EU880827	MG599663	KY785666	
H4N9	OL371708	CY166596	CY134238	CY146585	CY098252	AB916680		
H5N2	OL372172	OL371300	OK205696	OK205656	OL461769	MH685173		
H5N6	MN128867	MT007272	MT605573	MT781588	MT912718	MW314745	MW485099	
H6N2	KX518658	MW872767	MW110037	MW094940	MN988810	MH592410	AF457705	
H6N8	MK964559	MT819194	MH134744	MH592178	MH592168	CY191290		
H7N3	MN937821	OL371244	MW080971	MK559385				
H7N7	MH169359	MW108557	KM593183	KY551164				
H7N8	MH458919	MN037420	OL370644					
H7N9	OL369970	MW265404	MW265388	MW265252	MW265037			
H9N2	MK979357	MW389299	MK964803	OL370152	MT774533			
H10N3	OL638123	MT090445	KU921392	CY178325	MG366486	KP286162		
H10N7	OL371224	OL334700	MW749773	MN703026	CY204793	KU042956		
H11N2	MN044910	MT421664	MH733660	CY166815	CY139820	CY133528		
H11N3	MK326734	MT819219	MK237721	KX028803	CY166719	CY125004	MG214174	
H11N9	OL371164	MZ565665	MW857515	MT773558	MT407168	CY180779	CY180114	
H16N3	MN210315	MH501029	OM965811	KT338598	MF148057			
								
////PB2////								
Subtype	NCBI accession number								
H1N2	AQT19093	AGN49413							
H1N3	UDM48692	QYL75259							
H2N1	UEF71961	AKF35020	AHN00452						
H2N3	QCQ20298	AET78232	AMQ32549						
H2N5	UEF71985	QYL75283	UEM44250						
H3N1	MN435593	MN006987	OL539650						
H3N5	CY149651	CY103069	CY079282	CY241296					
H3N6	MT375532	OL514129	MW547546	MW487358	MT421736	KX121267	CY205146		
H3N8	CY040963	KU158939	CY039847	CY039815	CY039799	CY035804	EU492488	CY032717	MT272370
H4N2	OL370604	MN911290	MW873344	MH130191	MK237052	LC415031			
H4N6	MK028591	MN937725	OL371188	MK453354	OL539618	MW188618			
H4N8	MW419964	MN988323	KC683700	CY134068	EU880827	MG599663	KY785666		
H4N9	OL371708	CY166596	CY134238	CY146585	CY098252	AB916680			
H5N2	OL372172	OL371300	OK205696	OK205656	MH685172	MH685173	OL461769		
H5N6	MN128867	MT007272	MT605573	MT781588	MT912718	MW314745	MW485099		
H6N2	KX518658	MW872767	MW110037	MW094940	MN988810	MH592410	AF457705		
H6N8	MK964559	MT819194	MH134744	MH592178	MH592168	CY191290			
H7N3	MN937821	OL371244	MW080971	MK559385					
H7N7	MH169359	MW108557	KM593183	KY551164					
H7N8	MH458919	MN037420	OL370644						
H7N9	OL369970	MW265404	MW265388	MW265252	MW265037				
H9N2	MK979357	MW389299	MK964803	OL370152	MT774533				
H10N3	OL638123	MT090445	KU921392	CY178325	MG366486	KP286162			
H10N4	OM373299	MT090220	OM373307	CY183998	MF046474				
H10N7	OL370078	OL334696	MW749773	MN703026	KX898962	KU042956	CY204793		
H11N2	MN044910	MT421664	MH733660	CY166815	CY139820	CY133528			
H11N3	MK326734	MT819219	MK237721	KX028803	CY166719	CY125004	MG214174		
H11N9	OL371164	MZ565665	MW857515	MT773558	MT407168	CY180779	CY180114		
H16N3	MN210315	MH501029	OM965811	KT338598	MF148057				

////PA////								
Subtype	NCBI accession number										
H1N2	KY604969	KF013911									
H1N3	UDM48692	QYL75259									
H2N1	AKF35020	AHN00452									
H2N3	MN937841	MN988343	MK979225	MK928175							
H2N5	OL371496	OL422855	MH637403								
H3N1	MN435593	MN006987									
H3N5	CY149651	CY103069	CY079282								
H3N6	MT375538	MH597833	OL539617	MW487364	MT912516	MT421766	KC261680	KX121257	KM186129	KY131395	KY415657
H3N8	CY194209	KU158939	CY039847	CY039815	CY039799	EU492488	CY032717	MT272370			
H4N2	MN911290	MW873344	MH130191	MN911293	MW873311	MW466373					
H4N6	MK028597	OL371210	OL370506	MW419995							
H4N8	KC683706	KM373997	KY583784	MG599676	MW873190	MT818877	KX351755				
H4N9	OL371712	MW876034	KF259773	MW876032	KF259254	CY166590					
H5N2	EF597295	MK828141	KY130862	AF028787	LC656337	LC536724					
H5N6	MH022717	MT007268	MW689632								
H6N2	MW873055	MW466335	MW110067	MW101284	MW100982						
H6N8	OL371640	MK964555	MW098481	MT818890	MH592302	MH592292					
H7N3	MK559791	MK559391	KP413761								
H7N7	MK629229	MT020199	KC876684								
H7N8	MK928213	MN037426	KF259278	KY551271							
H7N9	OL369970	MW265404	MW265388	MW265252							
H9N2	MW389299	MK964803	OL370152	MK979363	MW389305	MZ502953					
H10N3	MK978939	MT090633	KU921410	KP287921	MT090445	KU921392	CY178325				
H10N8	OL371240	OL370656	OM373271	MK978913	MK237983	KY402020					
H11N3	OL372194	MK326737	MT818747	MT090551	MN253830	MK237366					
H11N9	OL371164	MZ565665	MW857515								
H16N3	MZ717562	MH501071MW872213		MN911191							
											
////NS////																																	
Subtype	NCBI accession number										
H1N1	LC148832	OK217194	CY166569	CY138821							
H2N1	CY191039										
H2N3	CY196720	CY095184	CY141164	CY141021	EU518752						
H2N5	CY139949										
H3N2	LC070036	LC053496	CY140915	CY047652							
H3N3	CY102780	CY140691	CY045275								
H3N6	LC053488	LC028367	MH597768	CY102853	CY102756	CY102716	CY206288	CY205143	CY204076		
H3N8	CY194209										
H4N2	CY053825	CY140463									
H4N6	AY180613										
H4N8	MK943159	CY129402	CY139535	CY080195	CY078983	GU953269	CY140699	CY140338	CY139965	EU518756	
H4N9	AB916687	CY139373									
H5N2	AF001408	AF028787	LC656337	LC536724	AY849788	AF165041	KJ719463	JQ041418	CY076201	CY205039	CY203537
H5N6	LC486301	LC486293	LC486277	LC417199	LC348830.	LC276815	LC276807	MN128874	MT007271	MN173365	MT605544
H5N8	LC623821	KM504105	LC027961	LC026481	LC053464						
H6N2	AY775181	AB569547	LC070031	AB916655	CY141069	CY140523					
H6N6	JQ815882	LC316727	LC070032	LC028172	MK964897	MK963264					
H6N8	AY651593	MK964556	CY043812	CY140595							
H7N3	CY129338	CY020889	CY139925								
H7N7	CY138773	EU518737									
H7N8	CY041414	CY185809	CY133278	CY132513							
H9N2	LC070044	LC042047	LC028359	EU086254	MK964800	EU518734					
H9N8	MH597199										
H10N3	CY141045										
H10N4	EU518729										
H10N7	MN937684	CY139381	CY185461								
H10N8	CY020905										
H11N2	LC042069	CY140997	CY140563	CY139817							
H11N3	AY651594										
H1NN8	MH502580	MH597796	CY145911								
H11N9	AB569563	CY191279	CY166657	CY139865	CY141147						
H16N3	AB937725	MH501074	MH501042	CY195845	CY138149	CY196013					

////NP////																																	
Subtype	NCBI accession number								
H2N3	OL371560	MN937841	MN988343	MK979225	MK928175	KC899741	CY205350	CY196719	
H2N5	OL371496	OL422855	MH637403	CY139948					
H3N3	MK237565	KJ439862	MG204062	CY140690					
H3N6	MT375334	OL514133	MW466270	KX121263	KM186124				
H4N2	OL370608	MN911293	MW873311	MW466373	MT020255	KC282880	KJ881016		
H4N6	MK028595	OL370504	MW419993	MK453350	MW466451				
H4N8	MW419968	MW873190	MT818877	KX351755	CY097545	KC683704	KY584003		
H4N9	OL371712	MW876034	KF259773	CY134226	CY098271	CY097120			
H5N2	MK828143	OL372176	OK205692	OK205660	MH613222	MH685180	OL461757	MW334935	
H5N6	MN128871	MH022717	MT007268	MW689632	MT634259	MW314796	MT912732	MW494321	MK554859
H6N2	OL371200	OL370218							
H6N8	OL371640	MK964555	MW098481	MT818890	MH592302	MH592292			
H7N7	MH169356	MK629229	MT020199	KC876684					
H7N8	MH458923	MN037424	KF259809						
H7N9	OL371232	MW265408	MW265400	MW265384	MW265328				
H9N2	MK979361	MW389311	MH018678	MN880182	MN865899				
H10N4	OM373303	OM373311	LC496321						
H10N7	MK100316	OL371224	OL334700	MW749767	MT197138				
H10N8	OL371240	OL370656	OM373271	MK978913	MK237983	KY402020	KP861990	KP862022	MG366518
H11N2	OL371960	OK562751	MW873362						
H11N3	MT818910	MT090534	MK237237	KX028828	CY125008	MG214166			
H11N9	OL371176	OL370616	MW857509	MH991812	OL423696	MN836634	MK995788		
H16N3	OL371688	MH501073	MK345906	KT338602					
									
////M////									
Subtype	NCBI accession number															
H1N2	KY604969	KF013911														
H1N3	OK631772	KY971224	KY971222													
H2N1	OL370514	CY191036	LC371789													
H2N2	MN998507	KM100133	MT090543	OL370466												
H2N3	MK979243	MT624541	KC899756	CY196717	MG280000	MG280290	LC371813									
H2N5	CY139946	AB428701														
H3N6	MT375538	MT375538	MH597833	OL539617	MW487364	MT912516	MT421766	MT020217	MN700146	MK414726	KC261680	KX121257	KM186129	KY131395	KY415657	KJ439888
H4N2	OL370610	MZ717363	MN911295	MW873345	MT824783	MT020257	LC415037	KC282882								
H4N6	MK028597	OL371210	OL370506	MW419995	MN937831	MK453358	OL583850	MW872189	MW188624							
H4N8	MW419970	MK236669	KC683706	KM373997	KY583784	MG599676	KY785664									
H4N9	MW876032	KF259254	CY166590	CY134232	CY146591	CY133170	CY098273	AB916686								
H5N2	LC656336	EF597280	EF597295	MK828141	KY130862	CY190988	CY186593	CY186982								
H5N6	MN128873	MT007278	MT007270	MT781597	MW689618	MT634261	MW314797	MT912734	MW494323	MK554861						
H5N8	MN759510	MT027089	MN759498	OM373313	OM373265	OL467339	MZ701934	MW505352	MK494926	MG964467						
H6N2	OL371202	MK996239	MW873055	MW466335	MW110067	MW101284	MW100982	MT827866	MT773269							
H6N6	MK965062	MK964934	MK964464	MW110291	MW108379	MW107811	MW107747	MW101070	KJ200806	KJ200902	KJ200934	CY110976	KJ484614	LC070003		
H6N8	OL371642	OL371546	MZ717522	MT818718	MW100602	MH733656	MH592364	MH592354	KX867860	KT266945						
H7N3	MK559791	MK559391	KP413761													
H7N7	MH169354	MW108563	MT020161	KY551170	KY550875	KX061817	KX061801									
H7N8	MH458925	MK928213	MN037426	KF259278	KY551271											
H7N9	MW265410	MW265402	MW265370	MW265322												
H9N2	MK979363	MW389305	MZ502953	MZ364215	MW965735											
H10N3	MK978939	MT090633	KU921410	KP287921	KP287889	CY146567	KU921411									
H10N4	OM373313	MK978867	MT090219	LC496322	MF959970											
H10N7	OL371226	MN703032	MN937681	LC496314	KU921411	KP287993	KU921410	KU921409	MG280580							
H10N8	OL371242	MK978915	OM373313	KP862020	KU921409	KP862044	JQ924788	KP287961								
H11N2	OL371962	OK562753	MW873222	MW132963	MT421662	MN431129	MK995737	HM745401	CY157287	JX673932	CY133522	CY096935				
H11N3	OL372194	MK326737	MT818747	MT090551	MN253830	MK237366	KX028839	KY561112	CY125010	MG214162	CY166713	CY096943				
H11N8	MH547053	CY184108														
H11N9	OL372234	OL371682	OL371330	MW857521	OL423690	OL416394	MH637150	MN988137	MT421718	MW857529	MW857501	KR870240	KR864832	KY561050	KX351753	KU143297
H16N3	OL371690	MZ717562	MH501071MW872213		MN911191											
									
									
									
									
									
																																	
																																	
																																	
																																	
																																	
																																	
																																	
																											
																											
																											
																											
																											
																											
